# Supplementary material for: Comprehensive analysis on the expression profile and prognostic values of Synaptotagmins (SYTs) family members and their methylation levels in gastric cancer
Source: Bioengineered. 2021 Jul 7;12(1):3550–65. doi: 10.1080/21655979.2021.1951059 (PMC8806422; doi:10.1080/21655979.2021.1951059)
Supplement: Supplemental Material [file KBIE_A_1951059_SM8427.zip]

Archive with 1 entries (1 files):
- Supplement materialsclean.docx
